# Supplementary material for: An ecosystems approach to mental health services research
Source: BJPsych Int. 2021 Feb;18(1):23–5. doi: 10.1192/bji.2020.24 (PMC8274404; doi:10.1192/bji.2020.24)
Supplement: Supplementary file 1 [file S2056474020000240sup.zip]

Archive with 3 entries (3 files):
- S2056474020000240sup001.pdf
- S2056474020000240sup002.pdf
- S2056474020000240sup003.pdf
